# Supplementary material for: TabsPBP2, a Pheromone-Binding Protein Highly Expressed in Male Antennae of Tuta absoluta, Binds Sex Pheromones and Tomato Volatiles
Source: Biomolecules. 2025 Aug 11;15(8):1152. doi: 10.3390/biom15081152 (PMC12384096; doi:10.3390/biom15081152)
Supplement: Supplementary file 1 [file biomolecules-15-01152-s001.zip]

Archive with 1 entries (1 files):
- biomolecules-3759033-supplementary.pdf
